# Supplementary material for: Subtypes of Patients with Mild to Moderate Airflow Limitation as Predictors of Chronic Obstructive Pulmonary Disease Exacerbation
Source: J Clin Med. 2023 Oct 20;12(20):6643. doi: 10.3390/jcm12206643 (PMC10607211; doi:10.3390/jcm12206643)
Supplement: Supplementary file 1 [file jcm-12-06643-s001.zip]

Archive with 2 entries (2 files):
- jcm-2642981-Supplement Table S1.pdf
- jcm-2642981-Supplement Table S2.pdf
